# Supplementary material for: Quantitative Assessment of First Nations Drinking Water Distribution Systems for Detection and Prevalence of Thermophilic Campylobacter Species
Source: Int J Environ Res Public Health. 2022 Aug 23;19(17):10466. doi: 10.3390/ijerph191710466 (PMC9518054; doi:10.3390/ijerph191710466)
Supplement: Supplementary file 1 [file ijerph-19-10466-s001.zip]

Archive with 1 entries (1 files):
- ijerph-1830968-supplementary.pdf
